# Supplementary material for: High-performance chemical- and light-inducible recombinases in mammalian cells and mice
Source: Nat Commun. 2019 Oct 24;10:4845. doi: 10.1038/s41467-019-12800-7 (PMC6813296; doi:10.1038/s41467-019-12800-7)
Supplement: Supplementary file 4 — Source Data [file 41467_2019_12800_MOESM4_ESM.xlsx]

## Sheet: Split Location Summary
Cre (42/343):	Flp (20/423):	VCre (20/380):	PhiC31 (13/605):	TP901 (11/485):	Bxb1 (2/500):
26	27	58	44	195	197
37	49	82	81	206	468
47	74	87	113	207
61	81	103	233	226
66	106	125	300	266
74	112	154	314	283
83	132	172	349	315
94	150	192	379	323
105	168	210	396	326
119	234	220	428	453
125	249	227	484	473
128	257	249	520
131	264	257	571
134	275	269
144	290	277
152	301	285
163	349	303
172	374	312
177	392	330
184	396	366
190
195
200
207
210
219
229
248
251
256
263
270
275
280
287
298
305
309
316
321
327
334

## Sheet: DNA amounts
For screen, domain swap, and temp/light experiments:
Construct:	DNA (ng) per 1x48 well:
Transfection Marker (pBW462_pCAG-BFP)	62.5
Recombinase Reporter	62.5
N-terminal Split ("Starting Fragment")	62.5
C-terminal Split ("Terminating Fragment")	62.5
Construct:	DNA (ng) per 1x48 well:
Transfection Marker (pBW462_pCAG-BFP)	62.5
Recombinase Reporter	62.5
Constitutive Recombinase, PA-Cre or Blank Plasmid	62.5
Blank Plasmid (pBW363)	62.5
For Trimeric Flp:
Construct:	DNA (ng) per 1x48 well:
Transfection Marker (pBW462_pCAG-BFP)	50
Recombinase Reporter	50
N-terminal Split ("Starting Fragment")	50
Non-terminal Split ("Central Fragment")	50
C-terminal Split ("Terminating Fragment")	50
4-Input AND Gate:
Construct:	DNA (ng) per 1x48 well:
Transfection Marker (pBW462_pCAG-BFP)	31.25
Bxb1-GIB N-terminal Split	1.5625
Bxb1-GIB C-terminal Split	1.5625
pCAG-ERT2-Cre-ERT2	4.6875
Flp-ABA N-terminal Split	6.25
Flp-ABA C-terminal Split	6.25
PhiC31-RAP N-terminal Split	31.25
PhiC31-RAP C-terminal Split	31.25
Reporter	93.75
Blank Plasmid (pBW363)	42.1875
3-Input Genetic Switchboard
Construct:	DNA (ng) per 1x48 well:
Transfection Marker (pBW361_pCAG-GFP)	25
pBW2963_pCAG-lox-stop-lox-IFNg	7.5
pBW2935_pCAG-FRT-NeoR-FRT-IL10	7.5
pBW2936_pCAG-PhiC31-attBf-IL2-attPr	7.5
pBW2661_pCAG-PV1-iCre-N270-L1-ABI-NLS-BGHpA	25
pBW2663_pCAG-PV1-PYL-L1-iCre-271C-NLS-BGHpA	25
pBW2156_pCAG-PV1-FlpO-N27-L1-GID1-NLS-BGHpA	25
pBW2176_pCAG-PV1-GAI-L1-FlpO-28C-NLS-BGHpA	25
pBW1349_pCAG-PV1-PhiC31-N571-L1-FRB-NLS-BGHpA	2.5
pBW1362_pCAG-PV1-FKBP-L1-PhiC31-572C-NLS-BGHpA	2.5
Blank Plasmid (pBW363)	97.5
Cre mouse model
Construct:	DNA (ng) per T175 layer
Transfection Marker (pBW361_pCAG-GFP)	4375
pBW2937_pCAG-loxP-NeoR-loxP-Luc	1312.5
pBW2661_pCAG-PV1-iCre-N270-L1-ABI-NLS-BGHpA	4375
pBW2663_pCAG-PV1-PYL-L1-iCre-271C-NLS-BGHpA	4375
Blank Plasmid (pBW363)	29312.5
Flp mouse model
Construct:	DNA (ng) per T175 layer
Transfection Marker (pBW361_pCAG-GFP)	4375
pBW2938_pCAG-FRT-NeoR-FRT-Luc	1312.5
pBW2156_pCAG-PV1-FlpO-N27-L1-GID1-NLS-BGHpA	4375
pBW2176_pCAG-PV1-GAI-L1-FlpO-28C-NLS-BGHpA	4375
Blank Plasmid (pBW363)	29312.5
PhiC31 mouse model
Construct:	DNA (ng) per T175 layer
Transfection Marker (pBW361_pCAG-GFP)	4375
pBW2939_pCAG-PhiC31-attBf-Luc-attPr	1312.5
pBW1349_pCAG-PV1-PhiC31-N571-L1-FRB-NLS-BGHpA	437.5
pBW1362_pCAG-PV1-FKBP-L1-PhiC31-572C-NLS-BGHpA	437.5
Blank Plasmid (pBW363)	37187.5

## Sheet: Secondary Structure
AA	Cre (1XO0_A)	Flp (1FLO_A)	Vcre (HHPred)	PhiC31 (Jpred)	PhiC31 (Van Duyne et. al)	TP901 (Jpred)	TP901 (Van Duyne et. al)	Bxb1 (Jpred)	Bxb1 (Van Duyne et. al)
1	M	M	M	M	M	M	M	M	M
2	S	S	I	D	D	T	T	R	R
3	N	Q	E	T	T	K	K	A	A
4	L	F	N	Y	Y	K	K	L	L
5	L	D	Q	A	A	V	V	V	V
6	T	I	L	G	G	A	A	V	V
7	V	L	S	A	A	I	I	I	I
8	H	C	L	Y	Y	Y	Y	R	R
9	Q	K	L	D	D	T	T	L	L
10	N	T	G	R	R	R	R	S	S
11	L	P	D	Q	Q	V	V	R	R
12	P	P	F	S	S	S	S	V	V
13	A	K	S	R	R	T	T	T	T
14	L	V	G	E	E	T	T	D	D
15	P	L	V	R	R	N	N	A	A
16	V	V	R	E	E	Q	Q	T	T
17	D	R	P	N	N	A	A	T	T
18	A	Q	D	S	S	E	E	S	S
19	T	F	D	S	S	E	E	P	P
20	S	V	V	A	A	G	G	E	E
21	D	E	K	A	A	F	F	R	R
22	E	R	T	S	S	S	S	Q	Q
23	V	F	A	P	P	I	I	L	L
24	R	E	I	A	A	D	D	E	E
25	K	R	Q	T	T	E	E	S	S
26	N	P	A	Q	Q	Q	Q	C	C
27	L	S	A	R	R	I	I	Q	Q
28	M	G	Q	S	S	D	D	Q	Q
29	D	E	K	A	A	R	R	L	L
30	M	K	K	N	N	L	L	C	C
31	F	I	G	E	E	T	T	A	A
32	R	A	I	D	D	K	K	Q	Q
33	D	S	N	K	K	Y	Y	R	R
34	R	C	V	A	A	A	A	G	G
35	Q	A	A	A	A	E	E	W	W
36	A	A	E	D	D	A	A	D	D
37	F	E	N	L	L	M	M	V	V
38	S	L	E	Q	Q	G	G	V	V
39	E	T	Q	R	R	W	W	G	G
40	H	Y	F	E	E	Q	Q	V	V
41	T	L	K	V	V	V	V	A	A
42	W	C	A	E	E	S	S	E	E
43	K	W	A	R	R	D	D	D	D
44	M	M	F	D	D	T	T	L	L
45	L	I	E	G	G	Y	Y	D	D
46	L	T	H	G	G	T	T	V	V
47	S	H	L	R	R	D	D	S	S
48	V	N	L	F	F	A	A	G	G
49	C	G	N	R	R	G	G	A	A
50	R	T	E	F	F	F	F	V	V
51	S	A	F	V	V	S	S	D	D
52	W	I	K	G	G	G	G	P	P
53	A	K	K	H	H	A	A	F	F
54	A	R	R	F	F	K	K	D	D
55	W	A	E	S	S	L	L	R	R
56	C	T	E	E	E	E	E	K	K
57	K	F	R	A	A	R	R	R	R
58	L	M	Y	P	P	P	P	R	R
59	N	S	S	G	G	A	A	P	P
60	N	Y	P	T	T	M	M	N	N
61	R	N	N	S	S	Q	Q	L	L
62	K	T	T	A	A	R	R	A	A
63	W	I	L	F	F	L	L	R	R
64	F	I	R	G	G	I	I	W	W
65	P	S	R	T	T	N	N	L	L
66	A	N	L	A	A	D	D	A	A
67	E	S	E	E	E	I	I	F	F
68	P	L	S	R	R	E	E	E	E
69	E	S	A	P	P	N	N	E	E
70	D	F	W	E	E	K	K	Q	Q
71	V	D	T	F	F	A	A	P	P
72	R	I	C	E	E	F	F	F	F
73	D	V	F	R	R	D	D	D	D
74	Y	N	V	I	I	T	T	V	V
75	L	K	D	L	L	V	V	I	I
76	L	S	W	N	N	L	L	V	V
77	Y	L	C	E	E	V	V	A	A
78	L	Q	L	C	C	Y	Y	Y	Y
79	Q	F	A	R	R	K	K	R	R
80	A	K	N	A	A	L	L	V	V
81	R	Y	H	G	G	D	D	D	D
82	G	K	R	R	R	R	R	R	R
83	L	T	H	L	L	L	L	L	L
84	A	Q	S	N	N	S	S	T	T
85	V	K	L	M	M	R	R	R	R
86	K	A	P	I	I	S	S	S	S
87	T	T	A	I	I	V	V	I	I
88	I	I	T	V	V	R	R	R	R
89	Q	L	P	Y	Y	D	D	H	H
90	Q	E	D	D	D	T	T	L	L
91	H	A	T	V	V	L	L	Q	Q
92	L	S	V	S	S	Y	Y	Q	Q
93	G	L	E	R	R	L	L	L	L
94	Q	K	A	F	F	V	V	V	V
95	L	K	F	S	S	K	K	H	H
96	N	L	F	R	R	D	D	W	W
97	M	I	I	L	L	V	V	A	A
98	L	P	E	K	K	F	F	E	E
99	H	A	R	V	V	T	T	D	D
100	R	W	A	M	M	K	K	H	H
101	R	E	E	D	D	N	N	K	K
102	S	F	E	A	A	K	K	K	K
103	G	T	L	I	I	I	I	L	L
104	L	I	H	P	P	D	D	V	V
105	P	I	R	I	I	F	F	V	V
106	R	P	N	V	V	I	I	S	S
107	P	Y	T	S	S	S	S	A	A
108	S	N	L	E	E	L	L	T	T
109	D	G	S	L	L	N	N	E	E
110	S	Q	V	L	L	E	E	A	A
111	N	K	Y	A	A	S	S	H	H
112	A	H	R	L	L	I	I	F	F
113	V	Q	W	G	G	D	D	D	D
114	S	S	A	V	V	T	T	T	T
115	L	D	I	T	T	S	S	T	T
116	V	I	S	I	I	S	S	T	T
117	M	T	R	V	V	A	A	P	P
118	R	D	V	S	S	M	M	F	F
119	R	I	H	T	T	G	G	A	A
120	I	V	R	Q	Q	S	S	A	A
121	R	S	V	E	E	L	L	V	V
122	K	S	A	G	G	F	F	V	V
123	E	L	G	V	V	L	L	I	I
124	N	Q	C	F	F	T	T	A	A
125	V	L	P	R	R	I	I	L	L
126	D	Q	D	Q	Q	L	L	M	M
127	A	F	P	G	G	S	S	G	G
128	G	E	C	N	N	A	A	T	T
129	E	S	L	V	V	I	I	V	V
130	R	S	D	M	M	N	N	A	A
131	A	E	I	D	D	E	E	Q	Q
132	K	E	Y	L	L	F	F	M	M
133	Q	A	V	I	I	E	E	E	E
134	A	D	E	H	H	R	R	L	L
135	L	K	D	L	L	E	E	E	E
136	A	G	R	I	I	N	N	A	A
137	F	N	L	M	M	I	I	I	I
138	E	S	K	R	R	K	K	K	K
139	R	H	A	L	L	E	E	E	E
140	T	S	I	D	D	R	R	R	R
141	D	K	A	A	A	M	M	N	N
142	F	K	R	S	S	T	T	R	R
143	D	M	K	H	H	M	M	S	S
144	Q	L	K	K	K	G	G	A	A
145	V	K	V	E	E	K	K	A	A
146	R	A	R	S	S	L	L	H	H
147	S	L	E	S	S	G	G	F	F
148	L	L	G	L	L	R	R	N	N
149	M	S	E	K	K	A	A	I	I
150	E	E	A	S	S	K	K	R	R
151	N	G	V	A	A	S	S	A	A
152	S	E	K	K	K	G	G	G	G
153	D	S	Q	I	I	K	K	K	K
154	R	I	A	L	L	S	S	Y	Y
155	C	W	S	D	D	M	M	R	R
156	Q	E	P	T	T	M	M	G	G
157	D	I	F	K	K	W	W	S	S
158	I	T	N	N	N	T	T	L	L
159	R	E	E	L	L	K	K	P	P
160	N	K	Q	Q	Q	T	T	P	P
161	L	I	H	R	R	A	A	W	W
162	A	L	L	E	E	F	F	G	G
163	F	N	L	L	L	G	G	Y	Y
164	L	S	K	G	G	Y	Y	L	L
165	G	F	L	G	G	Y	Y	P	P
166	I	E	T	Y	Y	H	H	T	T
167	A	Y	S	V	V	N	N	R	R
168	Y	T	L	G	G	R	R	V	V
169	N	S	W	G	G	K	K	D	D
170	T	R	Y	K	K	T	T	G	G
171	L	F	R	A	A	G	G	E	E
172	L	T	S	P	P	I	I	W	W
173	R	K	D	Y	Y	L	L	R	R
174	I	T	K	G	G	E	E	L	L
175	A	K	L	F	F	I	I	V	V
176	E	T	L	E	E	V	V	P	P
177	I	L	L	L	L	P	P	D	D
178	A	Y	R	V	V	L	L	P	P
179	R	Q	R	S	S	Q	Q	V	V
180	I	F	N	E	E	A	A	Q	Q
181	R	L	L	T	T	T	T	R	R
182	V	F	A	K	K	I	I	E	E
183	K	L	L	E	E	V	V	R	R
184	D	A	L	I	I	E	E	I	I
185	I	T	A	T	T	Q	Q	L	L
186	S	F	V	R	R	I	I	E	E
187	R	I	A	N	N	F	F	V	V
188	T	N	Y	G	G	T	T	Y	Y
189	D	C	E	R	R	D	D	H	H
190	G	G	S	M	M	Y	Y	R	R
191	G	R	M	V	V	L	L	V	V
192	R	F	L	N	N	S	S	V	V
193	M	S	R	V	V	G	G	D	D
194	L	D	A	V	V	I	I	N	N
195	I	I	S	I	I	S	S	H	H
196	H	K	E	N	N	L	L	E	E
197	I	N	L	K	K	T	T	P	P
198	G	V	A	L	L	K	K	L	L
199	R	D	N	A	A	L	L	H	H
200	T	P	I	H	H	R	R	L	L
201	K	K	R	S	S	D	D	V	V
202	T	S	V	T	T	K	K	A	A
203	L	F	S	T	T	L	L	H	H
204	V	K	D	P	P	N	N	D	D
205	S	L	M	L	L	E	E	L	L
206	T	V	E	T	T	S	S	N	N
207	A	Q	L	G	G	G	G	R	R
208	G	N	A	P	P	H	H	R	R
209	V	K	G	F	F	I	I	G	G
210	E	Y	D	E	E	G	G	V	V
211	K	L	G	F	F	K	K	L	L
212	A	G	T	E	E	D	D	S	S
213	L	V	A	P	P	I	I	P	P
214	S	I	I	D	D	P	P	K	K
215	L	I	L	V	V	W	W	D	D
216	G	Q	T	I	I	S	S	Y	Y
217	V	C	I	R	R	Y	Y	F	F
218	T	L	P	W	W	R	R	A	A
219	K	V	I	W	W	T	T	Q	Q
220	L	T	T	W	W	L	L	L	L
221	V	E	K	R	R	R	R	Q	Q
222	E	T	T	E	E	Q	Q	G	G
223	R	K	N	I	I	T	T	R	R
224	W	T	H	K	K	L	L	E	E
225	I	S	S	T	T	D	D	P	P
226	S	V	G	H	H	N	N	Q	Q
227	V	S	E	K	K	P	P	G	G
228	S	R	P	H	H	V	V	R	R
229	G	H	D	L	L	Y	Y	E	E
230	V	I	T	P	P	C	C	W	W
231	A	Y	C	F	F	G	G	S	S
232	D	F	I	K	K	Y	Y	A	A
233	D	F	L	P	P	I	I	T	T
234	P	S	S	G	G	K	K	A	A
235	N	A	Q	S	S	F	F	L	L
236	N	R	D	Q	Q	K	K	K	K
237	Y	G	V	A	A	D	D	R	R
238	L	R	V	A	A	S	S	S	S
239	F	I	S	I	I	L	L	M	M
240	C	D	L	H	H	F	F	I	I
241	R	P	L	P	P	E	E	S	S
242	V	L	M	G	G	G	G	E	E
243	R	V	D	S	S	M	M	A	A
244	K	Y	Y	I	I	H	H	M	M
245	N	L	T	T	T	K	K	L	L
246	G	D	E	G	G	P	P	G	G
247	V	E	A	L	L	I	I	Y	Y
248	A	F	G	C	C	I	I	A	A
249	A	L	K	K	K	P	P	T	T
250	P	R	L	R	R	Y	Y	L	L
251	S	N	D	M	M	E	E	N	N
252	A	S	M	D	D	T	T	G	G
253	T	E	S	A	A	Y	Y	K	K
254	S	P	S	D	D	L	L	T	T
255	Q	V	D	A	A	K	K	V	V
256	L	L	G	V	V	V	V	R	R
257	S	K	F	P	P	Q	Q	D	D
258	T	R	L	T	T	K	K	D	D
259	R	V	F	R	R	E	E	D	D
260	A	N	V	G	G	L	L	G	G
261	L	R	G	E	E	E	E	A	A
262	E	T	V	T	T	E	E	P	P
263	G	G	S	I	I	R	R	L	L
264	I	N	K	G	G	Q	Q	V	V
265	F	S	H	K	K	Q	Q	R	R
266	E	S	N	K	K	Q	Q	A	A
267	A	S	T	T	T	T	T	E	E
268	T	N	C	A	A	Y	Y	P	P
269	H	K	I	S	S	E	E	I	I
270	R	Q	K	S	S	R	R	L	L
271	L	E	P	A	A	N	N	T	T
272	I	Y	K	W	W	N	N	R	R
273	Y	Q	K	D	D	N	N	E	E
274	G	L	D	P	P	P	P	Q	Q
275	A	L	K	A	A	R	R	L	L
276	K	K	Q	T	T	P	P	E	E
277	D	D	T	V	V	F	F	A	A
278	D	N	G	M	M	Q	Q	L	L
279	S	L	E	R	R	A	A	R	R
280	G	V	V	I	I	K	K	A	A
281	Q	R	L	L	L	Y	Y	E	E
282	R	S	H	R	R	M	M	L	L
283	Y	Y	K	D	D	L	L	V	V
284	L	N	P	P	P	S	S	K	K
285	A	K	I	R	R	G	G	T	T
286	W	A	T	I	I	M	M	S	S
287	S	L	T	A	A	A	A	R	R
288	G	K	K	G	G	R	R	A	A
289	H	K	T	F	F	C	C	K	K
290	S	N	V	A	A	G	G	P	P
291	A	A	E	A	A	Y	Y	A	A
292	R	P	G	E	E	C	C	V	V
293	V	Y	V	V	V	G	G	S	S
294	G	P	F	I	I	A	A	T	T
295	A	I	Y	Y	Y	P	P	P	P
296	A	F	S	K	K	L	L	S	S
297	R	A	A	K	K	K	K	L	L
298	D	I	W	K	K	I	I	L	L
299	M	K	E	P	P	V	V	L	L
300	A	N	T	D	D	L	L	R	R
301	R	G	L	G	G	G	G	V	V
302	A	P	D	T	T	H	H	L	L
303	G	K	L	P	P	K	K	F	F
304	V	S	G	T	T	R	R	C	C
305	S	H	R	T	T	K	K	A	A
306	I	I	Q	K	K	D	D	V	V
307	P	G	G	I	I	G	G	C	C
308	E	R	V	E	E	S	S	G	G
309	I	H	K	G	G	R	R	E	E
310	M	L	P	Y	Y	T	T	P	P
311	Q	M	F	R	R	M	M	A	A
312	A	T	T	I	I	K	K	Y	Y
313	G	S	A	Q	Q	Y	Y	K	K
314	G	F	H	R	R	H	H	F	F
315	W	L	S	D	D	C	C	A	A
316	T	S	A	P	P	A	A	G	G
317	N	M	R	I	I	N	N	G	G
318	V	K	V	T	T	R	R	G	G
319	N	G	G	L	L	F	F	R	R
320	I	L	A	R	R	P	P	K	K
321	V	T	A	P	P	R	R	H	H
322	M	E	Q	V	V	K	K	P	P
323	N	L	D	E	E	T	T	R	R
324	Y	T	L	L	L	K	K	Y	Y
325	I	N	L	D	D	G	G	R	R
326	R	V	K	C	C	I	I	C	C
327	N	V	K	G	G	T	T	R	R
328	L	G	G	P	P	V	V	S	S
329	D	N	Y	I	I	Y	Y	M	M
330	S	W	N	I	I	N	N	G	G
331	E	S	T	E	E	D	D	F	F
332	T	D	L	P	P	N	N	P	P
333	G	K	Q	A	A	K	K	K	K
334	A	R	I	E	E	K	K	H	H
335	M	A	Q	W	W	C	C	C	C
336	V	S	Q	Y	Y	D	D	G	G
337	R	A	S	E	E	S	S	N	N
338	L	V	G	L	L	G	G	G	G
339	L	A	R	Q	Q	T	T	T	T
340	E	R	W	A	A	Y	Y	V	V
341	D	T	S	W	W	D	D	A	A
342	G	T	S	L	L	L	L	M	M
343	D	Y	G	D	D	S	S	A	A
344		T	A	G	G	N	N	E	E
345		H	M	R	R	L	L	W	W
346		Q	V	G	G	E	E	D	D
347		I	A	R	R	N	N	A	A
348		T	R	G	G	T	T	F	F
349		A	Y	K	K	V	V	C	C
350		I	G	G	G	I	I	E	E
351		P	R	L	L	D	D	E	E
352		D	A	S	S	N	N	Q	Q
353		H	I	R	R	L	L	V	V
354		Y	L	G	G	I	I	L	L
355		F	A	Q	Q	G	G	D	D
356		A	R	A	A	F	F	L	L
357		L	D	I	I	Q	Q	L	L
358		V	G	L	L	E	E	G	G
359		S	A	S	S	N	N	D	D
360		R	M	A	A	N	N	A	A
361		Y	A	M	M	D	D	E	E
362		Y	H	D	D	S	S	R	R
363		A	S	K	K	L	L	L	L
364		Y	R	L	L	L	L	E	E
365		D	V	Y	Y	K	K	K	K
366		P	K	C	C	I	I	V	V
367		I	T	E	E	I	I	W	W
368		S	R	C	C	N	N	V	V
369		K	S	G	G	G	G	A	A
370		E	A	A	A	N	N	G	G
371		M	P	V	V	N	N	S	S
372		I	M	M	M	Q	Q	D	D
373		A	Q	T	T	P	P	S	S
374		L	W	S	S	I	I	A	A
375		K	G	K	K	L	L	V	V
376		D	K	R	R	D	D	E	E
377		E	D	G	G	T	T	L	L
378		T	E	E	E	S	S	A	A
379		N	K	E	E	S	S	E	E
380		P	D	S	S	F	F	V	V
381		I		I	I	K	K	N	N
382		E		K	K	K	K	A	A
383		E		D	D	Q	Q	E	E
384		W		S	S	I	I	L	L
385		Q		Y	Y	S	S	V	V
386		H		R	R	Q	Q	D	D
387		I		C	C	I	I	L	L
388		E		R	R	D	D	T	T
389		Q		R	R	K	K	S	S
390		L		R	R	K	K	L	L
391		K		K	K	I	I	I	I
392		G		V	V	Q	Q	G	G
393		S		V	V	K	K	S	S
394		A		D	D	N	N	P	P
395		E		P	P	S	S	A	A
396		G		S	S	D	D	Y	Y
397		S		A	A	L	L	R	R
398		I		P	P	Y	Y	A	A
399		R		G	G	L	L	G	G
400		Y		Q	Q	N	N	S	S
401		P		H	H	D	D	P	P
402		A		E	E	F	F	Q	Q
403		W		G	G	I	I	R	R
404		N		T	T	T	T	E	E
405		G		C	C	M	M	A	A
406		I		N	N	D	D	L	L
407		I		V	V	E	E	D	D
408		S		S	S	L	L	A	A
409		Q		M	M	K	K	R	R
410		E		A	A	D	D	I	I
411		V		A	A	R	R	A	A
412		L		L	L	T	T	A	A
413		D		D	D	D	D	L	L
414		Y		K	K	S	S	A	A
415		L		F	F	L	L	A	A
416		S		V	V	Q	Q	R	R
417		S		A	A	A	A	Q	Q
418		Y		E	E	E	E	E	E
419		I		R	R	K	K	E	E
420		N		I	I	K	K	L	L
421		R		F	F	L	L	E	E
422		R		N	N	L	L	G	G
423		I		K	K	K	K	L	L
424				I	I	A	A	E	E
425				R	R	K	K	A	A
426				H	H	I	I	R	R
427				A	A	S	S	P	P
428				E	E	E	E	S	S
429				G	G	N	N	G	G
430				D	D	K	K	W	W
431				E	E	F	F	E	E
432				E	E	N	N	W	W
433				T	T	D	D	R	R
434				L	L	S	S	E	E
435				A	A	T	T	T	T
436				L	L	D	D	G	G
437				L	L	V	V	Q	Q
438				W	W	F	F	R	R
439				E	E	E	E	F	F
440				A	A	L	L	G	G
441				A	A	V	V	D	D
442				R	R	K	K	W	W
443				R	R	T	T	W	W
444				F	F	Q	Q	R	R
445				G	G	L	L	E	E
446				K	K	G	G	Q	Q
447				L	L	S	S	D	D
448				T	T	I	I	T	T
449				E	E	P	P	A	A
450				A	A	I	I	A	A
451				P	P	N	N	K	K
452				E	E	E	E	N	N
453				K	K	L	L	T	T
454				S	S	S	S	W	W
455				G	G	Y	Y	L	L
456				E	E	D	D	R	R
457				R	R	N	N	S	S
458				A	A	K	K	M	M
459				N	N	K	K	N	N
460				L	L	K	K	V	V
461				V	V	I	I	R	R
462				A	A	V	V	L	L
463				E	E	N	N	T	T
464				R	R	N	N	F	F
465				A	A	L	L	D	D
466				D	D	V	V	V	V
467				A	A	S	S	R	R
468				L	L	K	K	G	G
469				N	N	V	V	G	G
470				A	A	D	D	L	L
471				L	L	V	V	T	T
472				E	E	T	T	R	R
473				E	E	A	A	T	T
474				L	L	D	D	I	I
475				Y	Y	N	N	D	D
476				E	E	V	V	F	F
477				D	D	D	D	G	G
478				R	R	I	I	D	D
479				A	A	I	I	L	L
480				A	A	F	F	Q	Q
481				G	G	K	K	E	E
482				A	A	F	F	Y	Y
483				Y	Y	Q	Q	E	E
484				D	D	L	L	Q	Q
485				G	G	A	A	H	H
486				P	P			L	L
487				V	V			R	R
488				G	G			L	L
489				R	R			G	G
490				K	K			S	S
491				H	H			V	V
492				F	F			V	V
493				R	R			E	E
494				K	K			R	R
495				Q	Q			L	L
496				Q	Q			H	H
497				A	A			T	T
498				A	A			G	G
499				L	L			M	M
500				T	T			S	S
501				L	L
502				R	R
503				Q	Q
504				Q	Q
505				G	G
506				A	A
507				E	E
508				E	E
509				R	R
510				L	L
511				A	A
512				E	E
513				L	L
514				E	E
515				A	A
516				A	A
517				E	E
518				A	A
519				P	P
520				K	K
521				L	L
522				P	P
523				L	L
524				D	D
525				Q	Q
526				W	W
527				F	F
528				P	P
529				E	E
530				D	D
531				A	A
532				D	D
533				A	A
534				D	D
535				P	P
536				T	T
537				G	G
538				P	P
539				K	K
540				S	S
541				W	W
542				W	W
543				G	G
544				R	R
545				A	A
546				S	S
547				V	V
548				D	D
549				D	D
550				K	K
551				R	R
552				V	V
553				F	F
554				V	V
555				G	G
556				L	L
557				F	F
558				V	V
559				D	D
560				K	K
561				I	I
562				V	V
563				V	V
564				T	T
565				K	K
566				S	S
567				T	T
568				T	T
569				G	G
570				R	R
571				G	G
572				Q	Q
573				G	G
574				T	T
575				P	P
576				I	I
577				E	E
578				K	K
579				R	R
580				A	A
581				S	S
582				I	I
583				T	T
584				W	W
585				A	A
586				K	K
587				P	P
588				P	P
589				T	T
590				D	D
591				D	D
592				D	D
593				E	E
594				D	D
595				D	D
596				A	A
597				Q	Q
598				D	D
599				G	G
600				T	T
601				E	E
602				D	D
603				V	V
604				A	A
605				A	A

## Sheet: Cre Flp Solvent Accessibility
AA	Cre (1XO0_A)	Solvent accessibility	Flp (1FLO_A)	Solvent accessibility
1	M		M
2	S		S	90.2
3	N		Q	68.3
4	L		F	1
5	L		D	24.9
6	T		I	58.4
7	V		L	7.1
8	H		C	6.2
9	Q		K	72.4
10	N		T	22.3
11	L		P	24.7
12	P		P	4.9
13	A		K	58.3
14	L		V	17.6
15	P		L	6
16	V		V	15.6
17	D		R	62.4
18	A		Q	44.8
19	T		F	0.5
20	S	100	V	29.9
21	D	96.95	E	46.4
22	E	85.2876	R	15.7
23	V	17.5662	F	5
24	R	71.6024	E	83
25	K	40.8324	R	81.6
26	N	18.441	P	31.7
27	L	36.0426	S	27.3
28	M	65.9604	G	39.4
29	D	3.4625	E	96.7
30	M	8.4949	K	22.8
31	F	69.2498	I	0
32	R	34.0548	A	52.6
33	D	0	S	65.5
34	R	48.026	C	0
35	Q	53.1905	A	7.3
36	A	0	A	16.3
37	F	14.4478	E	10.3
38	S	30.7152	L	0.5
39	E	80.7084	T	0.7
40	H	88.5017	Y	8
41	T	39.6495	L	3.8
42	W	22.4532	C	0
43	K	53.471	W	13.7
44	M	40.9754	M	5.5
45	L	7.0993	I	4.9
46	L	39.3192	T	6.5
47	S	40.1004	H	37.4
48	V	0.6506	N	43.7
49	C	14.5719	G	21.6
50	R	68.1096	T	62.7
51	S	28.1556	A	34.5
52	W	0.4158	I	0.5
53	A	28.1294	K	52
54	A	56.2588	R	8.3
55	W	5.8212	A	67.1
56	C	1.3878	T	32.4
57	K	84.5814	F	1
58	L	68.2625	M	52
59	N	41.663	S	47.8
60	N	100	Y	19.7
61	R	30.562	N	8.9
62	K	69.0262	T	55.5
63	W	44.4906	I	9.7
64	F	26.4046	I	0
65	P	37.3491	S	55.5
66	A	7.2592	N	93.6
67	E	54.378	S	21.3
68	P	33.1209	L	19.1
69	E	64.1088	S	52.9
70	D	15.9275	F	30.4
71	V	0	D	36.7
72	R	28.8156	I	33
73	D	39.4725	V	74.8
74	Y	0	N	82.6
75	L	0	K	39.9
76	L	19.6596	S	39.2
77	Y	42.111	L	2.7
78	L	0	Q	44.8
79	Q	20.1564	F	0
80	A	81.666	K	44.2
81	R	55.4482	Y	2.3
82	G	80.0478	K	45.7
83	L	17.4752	T	25.2
84	A	37.2034	Q	100
85	V	3.9036	K	44.7
86	K	79.7204	A	21.8
87	T	39.6495	T	76.4
88	I	0	I	34.1
89	Q	38.6331	L	0
90	Q	41.4326	E	26.9
91	H	11.5437	A	52.6
92	L	4.3688	S	16.2
93	G	45.7416	L	0
94	Q	11.7579	K	39.9
95	L	0.5461	K	50.6
96	N	8.879	L	16.9
97	M	20.9874	I	5.4
98	L	13.1064	P	69.1
99	H	0.5497	A	63.5
100	R	69.856	W	2.9
101	R	25.7594	E	59.5
102	S	0	F	3
103	G	68.6124	T	45.4
104	L	17.4752	I	7
105	P	68.3559	I	30.3
106	R	24.013	P	47.9
107	P	1.4094	Y	54.3
108	S	20.4768	N	100
109	D	76.175	G
110	S	18.7704	Q
111	N	84.692	K
112	A	18.148	H
113	V	0	Q
114	S	54.6048	S	96.4
115	L	55.1561	D	38.8
116	V	1.9518	I	5.4
117	M	11.4931	T	62
118	R	86.0102	D	76.2
119	R	47.5894	I	8.6
120	I	0	V	16.9
121	R	55.0116	S	39.2
122	K	65.1374	S	47.8
123	E	44.0748	L	8.7
124	N	17.758	Q	7.8
125	V	48.795	L	61.7
126	D	81.715	Q	59.3
127	A	87.1104	F	43.8
128	G	66.0712	E	75.6
129	E	44.6472	S	100
130	R	83.3906	S
131	A	88.9252	E
132	K	51.0405	E
133	Q	29.1148	A
134	A	6.3518	D
135	L	36.0426	K	97.2
136	A	18.148	G	66.1
137	F	0	N	82
138	E	16.5996	S	49.5
139	R	25.3228	H	56.1
140	T	69.2064	S	11.9
141	D	13.1575	K	40.3
142	F	2.491	K	72.4
143	D	42.2425	M	21
144	Q	44.2321	L	3.3
145	V	3.253	K	37.4
146	R	33.6182	A	25.4
147	S	66.5496	L	9.3
148	L	42.5958	L	4.4
149	M	23.4859	S	78.5
150	E	44.6472	E	76.1
151	N	90.839	G	100
152	S	19.6236	E	38.4
153	D	95.565	S	48.6
154	R	57.1946	I	5.9
155	C	6.2451	W	11.2
156	Q	28.5549	E	56.7
157	D	12.465	I	0
158	I	4.8645	T	0
159	R	13.5346	E	26.9
160	N	17.758	K	40.8
161	L	4.9149	I	0
162	A	0	L	0
163	F	0	N	41
164	L	1.0922	S	16.2
165	G	0	F	0
166	I	0	E	38.9
167	A	3.6296	Y	94
168	Y	0	T	50.5
169	N	2.049	S	29
170	T	0	R	94.7
171	L	0.5461	F	65.3
172	L	3.8227	T	52.6
173	R	39.8602	K	34.5
174	I	13.5125	T	23.1
175	A	39.0182	K	29.2
176	E	11.448	T	2.9
177	I	0.5405	L	11.5
178	A	2.7222	Y	10.3
179	R	45.843	Q	9
180	I	1.6215	F	2.5
181	R	27.0692	L	0
182	V	14.9638	F	0
183	K	58.8181	L	2.7
184	D	27.7	A	1.8
185	I	18.377	T	0.7
186	S	40.9536	F	0
187	R	55.8848	I	1.6
188	T	51.9048	N	1.4
189	D	67.865	C	0.7
190	G	82.589	G	1.3
191	G	47.0122	R	11.4
192	R	17.9006	F	13
193	M	1.9988	S	30.7
194	L	13.6525	D	0
195	I	0.5405	I	0
196	H	53.3209	K	4.9
197	I	5.9455	N	3.4
198	G	33.0356	V	0
199	R	16.1542	D	29.1
200	T	32.4405	P	0
201	K	82.1509	K	50.1
202	T	46.1376	S	17.9
203	L	8.7376	F	3.5
204	V	36.4336	K	60.8
205	S	8.532	L	18.6
206	T	12.2553	V	36.4
207	A	61.7032	Q	87.9
208	G	21.6002	N	6.8
209	V	1.9518	K	71.5
210	E	36.6336	Y	13.1
211	K	1.9444	L	4.9
212	A	10.8888	G	10.2
213	L	0.5461	V	5.9
214	S	4.266	I	3.8
215	L	37.6809	I	0.5
216	G	55.9064	Q	15.7
217	V	1.9518	C	0.7
218	T	2.1627	L	29.5
219	K	71.4567	V	0
220	L	13.6525	T	54.1
221	V	0.6506	E	33.2
222	E	42.93	T	7.9
223	R	35.8012	K	77.8
224	W	0	T	52.6
225	I	15.6745	S	64
226	S	79.3476	V	35.8
227	V	37.7348	S	22.2
228	S	13.6512	R	6.1
229	G	22.8708	H	22.5
230	V	0	I	0
231	A	42.6478	Y	5.6
232	D	100	F	3.5
233	D	40.165	F	1
234	P	50.7384	S	11.1
235	N	50.542	A	3.6
236	N	10.245	R	31.9
237	Y	11.2296	G	55.9
238	L	0	R	82.5
239	F	3.4874	I	4.3
240	C	4.8573	D	0.7
241	R	67.673	P	2.8
242	V	14.9638	L	0
243	R	56.758	V	27.3
244	K	100	Y	15.9
245	N	73.081	L	1.6
246	G	35.5768	D	2.8
247	V	50.7468	E	31.5
248	A	14.5184	F	1
249	A	28.1294	L	3.8
250	P	32.4162	R	51.5
251	S	24.7428	N	35.5
252	A	19.9628	S	7.7
253	T	95.8797	E	68.1
254	S	67.4028	P	21.8
255	Q	42.5524	V	18.9
256	L	8.7376	L	69.9
257	S	58.0176	K	16
258	T	39.6495	R	36.7
259	R	63.7436	V	33.2
260	A	32.6664	N	7.5
261	L	0	R	26.6
262	E	36.0612	T	7.2
263	G	30.4944	G	49.6
264	I	3.7835	N	43
265	F	0.4982	S	58
266	E	33.1992	S	100
267	A	26.3146	S	50.3
268	T	10.0926	N	63.5
269	H	13.7425	K	64.2
270	R	58.0678	Q	16.8
271	L	46.9646	E	49.8
272	I	19.458	Y	24.8
273	Y	58.9554	Q	1.1
274	G	41.9298	L	1.1
275	A	81.666	L	2.7
276	K	56.8737	K	61.7
277	D	67.865	D	20.1
278	D	100	N	93.6
279	S	62.2836	L	7.6
280	G	91.4832	V	25.4
281	Q	67.188	R	63.3
282	R	81.2076	S	39.2
283	Y	40.2394	Y	0
284	L	14.7447	N	28
285	A	8.1666	K	60.8
286	W	3.3264	A	14.5
287	S	19.6236	L	0
288	G	13.9766	K	58.8
289	H	39.0287	K	86.5
290	S	0	N	42.3
291	A	1.8148	A	13.6
292	R	5.6758	P	41.6
293	V	1.9518	Y	16.8
294	G	0	P	64.8
295	A	0	I	0.5
296	A	0	F	1
297	R	12.6614	A	69
298	D	11.08	I	11.9
299	M	0	K	78.7
300	A	5.4444	N	100
301	R	51.0822	G	10.2
302	A	51.7218	P	13.4
303	G	82.589	K	10.7
304	V	13.012	S	11.1
305	S	52.8984	H	31.3
306	I	37.835	I	0
307	P	61.3089	G	0
308	E	24.6132	R	1.3
309	I	0	H	8.8
310	M	12.4925	L	1.1
311	Q	11.7579	M	0.5
312	A	1.8148	T	1.4
313	G	7.6236	S	0
314	G	50.824	F	9.5
315	W	11.2266	L	1.1
316	T	75.6945	S	11.1
317	N	49.176	M	22
318	V	34.4818	K	38.9
319	N	77.179	G	33
320	I	38.3755	L	1.6
321	V	1.3012	T	7.9
322	M	37.4775	E	60.1
323	N	56.006	L	3.3
324	Y	8.8901	T	2.9
325	I	0.5405	N	6.8
326	R	61.9972	V	30.6
327	N	62.836	V	0
328	L	5.461	G	0
329	D	99.72	N	18.4
330	S	58.8708	W	14.1
331	E	38.3508	S	81.1
332	T	50.463	D	79.6
333	G	52.0946	K	100
334	A	43.5552	R
335	M	62.9622	A
336	V	29.9276	S
337	R	78.588	A
338	L	67.7164	V
339	L	78.0923	A
340	E	88.722	R
341	D	100	T	73.5
342	G		T	74.3
343	D		Y	22
			T	20.2
			H	55
			Q	78.4
			I	17.8
			T	80.7
			A	59
			I	7.6
			P	31
			D	50.6
			H	33
			Y	0.9
			F	4.5
			A	0
			L	7.6
			V	0.7
			S	0
			R	41.9
			Y	16.4
			Y	10.8
			A	37.2
			Y	20.1
			D	20.8
			P	38.8
			I	13.5
			S	27.3
			K	51.5
			E	68.7
			M	12.5
			I	49.2
			A	43.6
			L	35
			K	97.7
			D	48.5
			E	99.6
			T	72.8
			N	30.7
			P	8.5
			I	30.3
			E	59.5
			E	22.3
			W	18.7
			Q	57.1
			H	55.5
			I	9.2
			E	67
			Q	74.5
			L	84.6
			K	88.5
			G	100
			S	28.2
			A	57.2
			E	64.7
			G	0
			S	31.6
			I	68.6
			R	26.6
			Y	0.5
			P	62.7
			A	42.6
			W	0
			N	51.9
			G	87.7
			I	14.6
			I	2.7
			S	40.1
			Q	45.9
			E	75
			V	3.3
			L	0.5
			D	22.9
			Y	12.2
			L	1.1
			S	6
			S	29
			Y	3.3
			I	16.8
			N	91.5
			R	52.8
			R	71.6
			I

## Sheet: Fig 1g - Cre Screen - Summary
Split Location (S)	CID	Starting Fragment (Construct pBW#)	Terminating Fragment (Construct pBW#)	Fold Change	Secondary Structure (1XO0_A)	Solvent Accessibility
26	GIB2	2785	2797	1.60415	Alpha	18.441
37	GIB2	2197	2217	1.67807		14.4478
47	GIB2	2786	2798	1.84444	Alpha	40.1004
61	GIB2	2198	2218	3.5533		30.562
66	GIB2	2199	2219	4.22908		7.2592
74	GIB2	2787	2799	2.13112	Alpha	0
83	GIB2	2200	2220	1.43976		17.4752
94	GIB2	2419	2429	1.00412	Alpha	11.7579
105	GIB2	2201	2221	1.36828		68.3559
119	GIB2	2788	2800	3.26456	Alpha	47.5894
125	GIB2	2420	2430	0.356219	Alpha	48.795
128	GIB2	2202	2222	1.06603		66.0712
131	GIB2	2421	2431	0.62979		88.9252
134	GIB2	2203	2223	1.36476		6.3518
144	GIB2	2789	2801	43.0758	Alpha	44.2321
152	GIB2	2204	2224	2.74982		19.6236
163	GIB2	2422	2432	0.868932	Alpha	0
172	GIB2	2205	2225	1.78382		3.8227
177	GIB2	2790	2802	1.38046	Alpha	0.5405
184	GIB2	2423	2433	42.3898		27.7
190	GIB2	2206	2226	21.7645		82.589
195	GIB2	2791	2803	1.89499	Beta	0.5405
200	GIB2	2207	2227	1.98228		32.4405
207	GIB2	2208	2228	1.60953		61.7032
210	GIB2	2792	2804	1.48738	Beta	36.6336
219	GIB2	2424	2434	0.873497	Alpha	71.4567
229	GIB2	2209	2229	221.477		22.8708
248	GIB2	2425	2435	6.14817	Beta	14.5184
251	GIB2	2210	2230	40.4465		24.7428
256	GIB2	2211	2231	275.839		8.7376
263	GIB2	2793	2805	1.46825	Alpha	30.4944
270	GIB2	2426	2436	108.26	Alpha	58.0678
275	GIB2	2212	2232	1.64438		81.666
280	GIB2	2213	2233	1.22506		91.4832
287	GIB2	2214	2234	1.24162		19.6236
298	GIB2	2427	2437	1.42091	Alpha	11.08
305	GIB2	2215	2235	1.16791		52.8984
309	GIB2	2794	2806	1.27753	Alpha	0
316	GIB2	2216	2236	0.818182		75.6945
321	GIB2	2795	2807	1.41163	Alpha	1.3012
327	GIB2	2428	2438	1.23655		62.836
334	GIB2	2796	2808	1.37195	Alpha	43.5552

## Sheet: Fig 1g - Cre Screen - Raw
		MINUS GIB	MINUS GIB	MINUS GIB	PLUS GIB	PLUS GIB	PLUS GIB
Split Location (S)	Replicate	% Transfected	# Transfected Cells	GFP	% Transfected	# Transfected Cells	GFP
26	1	62.1	98944	81920	79.8	89468	128000
26	2	59.7	115000	70558	80.6	74349	129000
26	3	66.9	110000	91265	81	75944	134000
37	1	71.4	96468	284	81.9	46722	588
37	2	72.4	80601	313	82	57645	514
37	3	72.4	71993	338	81	67825	467
47	1	76.1	82238	259	85.4	71992	416
47	2	73.5	134000	190	86	69694	420
47	3	76.5	101000	226	86.5	71134	409
61	1	62.7	116000	71621	80.8	47820	310000
61	2	65.1	129000	73950	78.8	64261	261000
61	3	64.9	91538	90266	81.1	62193	267000
66	1	54.7	96863	37078	78.7	65097	236000
66	2	66.6	103000	54548	79.5	61063	228000
66	3	68.2	74097	74131	81.2	67458	237000
74	1	61.2	92974	195	86.1	71475	359
74	2	71.4	122000	149	86	78251	325
74	3	74.6	102000	167	87.4	63807	405
83	1	69.7	90490	2830	78.8	54303	4727
83	2	69.2	84262	2873	80.7	64058	4110
83	3	71.5	69079	3377	81.2	59119	4236
94	1	74.2	69772	325	82.1	90440	259
94	2	75.8	76591	300	84.9	82091	322
94	3	76.9	69945	346	83.4	68399	394
105	1	73.5	79022	136000	83	39976	168000
105	2	72.8	84601	110000	83.9	48466	155000
105	3	64.9	72359	82881	81.4	56268	127000
119	1	66.7	109000	117	84.1	66913	436
119	2	65.2	135000	104	83.9	70173	397
119	3	72.3	81325	191	85.4	56196	512
125	1	72.6	73626	925	79	87036	267
125	2	76	58448	1116	77.7	39074	387
125	3	76.5	64421	1207	83.7	65198	503
128	1	72.3	75244	450	79.9	38934	664
128	2	74.4	60908	627	77.7	55249	523
128	3	74.8	65794	589	79	48781	589
131	1	76.2	52822	680	75.6	114000	218
131	2	73.1	79051	434	79.8	90632	327
131	3	72.6	67418	504	78.7	63558	474
134	1	73.5	76427	371	80.4	61847	489
134	2	74.9	90280	340	80.4	57570	556
134	3	69.6	72017	424	77.4	61669	504
144	1	73.5	83750	200	84.1	59784	8889
144	2	71.9	106000	160	84.2	56476	8470
144	3	73.6	70245	260	84.9	53840	9348
152	1	72.5	83766	86295	84.3	65469	297000
152	2	76.1	62593	125000	83.6	66989	295000
152	3	73.2	66239	124000	82.6	56148	330000
163	1	76.4	73034	276	78.3	96610	241
163	2	76.6	61291	310	81.2	87256	225
163	3	73.4	79760	238	76.6	80639	250
172	1	71	69458	275	84.6	68067	463
172	2	77.7	68755	355	83.9	62679	541
172	3	68.7	86607	235	81.1	58671	539
177	1	78.5	57976	317	85	65826	471
177	2	76.6	63184	349	86	66436	387
177	3	74.4	62764	296	87.3	55125	470
184	1	77	70104	449	83.5	94395	15537
184	2	76.5	66959	461	85.2	80720	19358
184	3	73.7	75945	378	80.3	74497	19703
190	1	70.8	70126	11473	83.1	63600	299000
190	2	77.3	61960	16616	81.1	57812	300000
190	3	70.9	69883	13952	80.1	52846	316000
195	1	76.9	59427	364	84.3	53247	868
195	2	78.8	56216	458	85.9	60450	719
195	3	76	53883	435	87.1	48960	795
200	1	70.1	79537	245	82.8	63995	606
200	2	77.8	64749	415	80.3	51362	727
200	3	74.4	63645	412	78.3	50089	792
207	1	70.6	75690	668	81.8	51720	1464
207	2	74.4	60853	1114	82.2	46774	1569
207	3	71.5	55515	1135	79	44684	1662
210	1	78.6	65592	464	82.7	31131	972
210	2	78.7	64566	530	85.4	70459	626
210	3	80.1	59777	551	86.4	65032	700
219	1	75.3	69464	556	84.9	79609	502
219	2	74.2	60477	630	84.5	66876	582
219	3	73.9	57212	727	81.3	60377	587
229	1	69.8	82121	767	78.7	59351	217000
229	2	75.2	54162	1379	78.3	41855	254000
229	3	72.5	70595	1132	77.1	44057	255000
248	1	74.6	73202	28699	85.2	86820	178000
248	2	74.5	72345	29925	85.9	73868	193000
248	3	73.2	67218	31972	80.5	65633	186000
251	1	71	72402	4778	81.6	55829	245000
251	2	74	50318	7452	83.4	40099	295000
251	3	70.9	54393	7747	81.3	44081	268000
256	1	69.7	64675	300	75.6	130000	93074
256	2	70.8	78396	259	67	142000	65413
256	3	74.2	73137	297	70.3	136000	77631
263	1	75.6	99460	254	83.6	70327	477
263	2	79.1	76805	345	83.3	76774	420
263	3	76.4	78942	283	81.3	70589	398
270	1	74.5	65757	1987	82.6	77918	238000
270	2	74.7	50490	2700	86	73221	283000
270	3	70.6	58300	2795	80	58360	289000
275	1	72.2	71568	101000	74.4	119000	195000
275	2	76	68045	101000	68	139000	150000
275	3	78.7	53063	127000	75.4	115000	196000
280	1	72.3	65434	166000	68	131000	166000
280	2	74.5	72527	138000	71.7	134000	168000
280	3	73.8	83025	127000	75.3	120000	194000
287	1	71.8	75344	342	80.4	91587	506
287	2	72.7	82389	302	79.2	95296	438
287	3	75.2	61055	490	78.7	91316	464
298	1	75.8	80423	314	83.2	60315	486
298	2	75.6	64071	383	85.9	58840	530
298	3	74.3	61155	422	80.6	50972	574
305	1	73.9	63165	389	81.1	83425	471
305	2	74.9	70608	336	78.5	95680	343
305	3	74.6	70822	347	80.7	76231	438
309	1	77.9	80284	282	84.5	69940	451
309	2	82.3	62103	428	84.4	61480	470
309	3	80.2	58317	425	81	51903	529
316	1	73.3	69373	585	82.1	78039	358
316	2	74.6	83603	455	80.1	66194	383
316	3	71	107000	324	81.2	80182	375
321	1	78	67886	373	84.6	57980	607
321	2	81.7	64681	436	84.4	59978	601
321	3	80.5	63174	464	80.9	56723	589
327	1	73.3	75998	411	79.5	62930	584
327	2	74.2	53196	558	81.4	51474	635
327	3	73.7	49254	667	79.4	45706	804
334	1	74.5	58130	429	80.4	50303	664
334	2	81.1	59987	592	79	43959	751
334	3	79.3	57233	576	77.9	42530	776

## Sheet: Fig 1h - Flp Screen - Summary
Split Location (S)	CID	Starting Fragment (Construct pBW#)	Terminating Fragment (Construct pBW#)	Fold Change	Split within Secondary Structure (1FLO_A)	Solvent Accessibility
27	GIB2	2156	2176	418.387		27.3
49	GIB2	2157	2177	1.08578		21.6
74	GIB2	2158	2178	3.70565		82.6
81	GIB2	2159	2179	1.34307		2.3
106	GIB2	2160	2180	1.32666		47.9
112	GIB2	2161	2181	1.14	Unknown
132	GIB2	2162	2182	1.02975	Unknown
150	GIB2	2163	2183	26.0831		76.1
168	GIB2	2164	2184	387.147		50.5
234	GIB2	2165	2185	3.63606		11.1
249	GIB2	2166	2186	0.712621	Alpha	3.8
257	GIB2	2167	2187	0.746949		16
264	GIB2	2168	2188	12.1506		43
275	GIB2	2169	2189	0.998955		2.7
290	GIB2	2170	2190	1.07796		42.3
301	GIB2	2171	2191	1.166		10.2
349	GIB2	2172	2192	1.27678		59
374	GIB2	2173	2193	9.84622		35
392	GIB2	2174	2194	4.71729		100
396	GIB2	2175	2195	110.373	Alpha	0

## Sheet: Fig 1h - Flp Screen - Raw
		MINUS GIB	MINUS GIB	MINUS GIB	PLUS GIB	PLUS GIB	PLUS GIB
Split Location (S)	Replicate	% Transfected	# Transfected Cells	GFP	% Transfected	# Transfected Cells	GFP
27	1	80.7	55241	1315	84.3	38194	670000
27	2	83.3	47234	1767	84.5	38270	656000
27	3	83.2	49479	1617	84.3	47530	640000
49	1	79.2	41115	1729	83.7	34600	2328
49	2	83	40207	1937	84.2	44658	1801
49	3	80.8	52719	1417	82.8	54332	1390
74	1	79.4	43257	1617	83.5	26841	6720
74	2	82.8	47894	1621	86.3	39948	5790
74	3	81.5	53679	1345	83.9	51371	4473
81	1	78.2	47539	1449	83	30845	2703
81	2	82.6	45353	1755	85.8	29139	2019
81	3	79.3	56112	1349	83.5	47337	1393
106	1	78.7	45970	1490	84.3	43150	2100
106	2	83.5	41551	1785	87.7	38956	2300
106	3	79.8	63993	1219	85.3	50955	1562
112	1	79.7	43049	1700	85.2	40262	2005
112	2	83.6	43737	1765	87.4	44826	1867
112	3	81.6	52337	1492	86.2	49519	1779
132	1	79.4	54171	2782	86.7	32673	2522
132	2	82.3	43260	1696	87.8	42620	2339
132	3	84.4	40228	2044	86.6	48230	1855
150	1	80.6	41870	1795	87.9	34016	50132
150	2	82.2	41387	1695	87.3	35888	47644
150	3	81.1	47239	1661	86.4	48020	36578
168	1	79.6	48477	1724	83.2	41986	600000
168	2	80.9	46629	1539	83.7	37994	616000
168	3	77.4	63047	1234	79	56443	525000
234	1	82.7	43038	1893	81.9	55554	6155
234	2	82.7	38816	1974	84.6	40684	8480
234	3	79.7	41327	1601	78.8	52447	5247
249	1	84	44765	1824	82.8	54645	1293
249	2	83.6	34976	1829	81.5	57362	1149
249	3	79.8	48715	1323	78.3	61902	1104
257	1	83.3	47754	1719	83.2	54961	1398
257	2	82.9	30361	1841	80.9	62033	1144
257	3	79.4	48403	1356	78.1	64305	1130
264	1	81.5	63011	1268	84.3	53681	17340
264	2	83.4	35033	1822	83.6	53201	16095
264	3	75.5	76532	854	80	57886	14487
275	1	80.1	61736	1164	83	57942	1259
275	2	81.9	48212	1362	81.4	62766	1111
275	3	73.6	41903	1301	80.6	46658	1453
290	1	81.7	55627	1452	81.8	55776	1436
290	2	83.4	41290	1729	84.9	42495	1860
290	3	77.3	62540	1052	78.8	56882	1267
301	1	81.5	40264	1836	83.9	37977	1901
301	2	82.6	37926	1739	84.6	34580	1929
301	3	77.4	66895	955	81.7	52778	1452
349	1	77.1	59886	1191	78.9	62388	1938
349	2	77.6	59186	1133	81.1	46826	1706
349	3	80.4	44417	1643	81.9	53134	1421
374	1	78.6	52232	66941	74.6	67255	614000
374	2	78.3	71633	47774	80.9	55534	672000
374	3	83.4	39383	88104	83.2	46873	711000
392	1	78	55975	103000	77.9	64085	653000
392	2	83.5	26500	160000	79.2	65482	653000
392	3	84.9	34482	165000	83.1	50045	713000
396	1	78.7	45045	5780	79.3	48040	677000
396	2	82.9	45642	5685	83.6	37635	716000
396	3	84.1	33435	7507	83.1	46775	701000

## Sheet: Fig 1i - VCre Screen - Summary
Split Location (S)	CID	Starting Fragment (Construct pBW#)	Terminating Fragment (Construct pBW#)	Fold Change	Split within Secondary Structure (HHPred)	Cre Equivalent Location	Fold Change in Cre Location
58	GIB2	2536	2556	0.881919		37	1.67807
82	GIB2	2537	2557	157.981		61	3.5533
87	GIB2	2538	2558	0.883399		66	4.22908
103	GIB2	2539	2559	1.82432		83	1.43976
125	GIB2	2540	2560	1.05072		105	1.36828
154	GIB2	2541	2561	0.940774		134	1.36476
172	GIB2	2542	2562	475.765		152	2.74982
192	GIB2	2543	2563	0.713846		172	1.78382
210	GIB2	2544	2564	201.592		190	21.7645
220	GIB2	2545	2565	1.15823		200	1.98228
227	GIB2	2546	2566	1.13466		207	1.60953
249	GIB2	2547	2567	1.01408		229	221.477
257	GIB2	2548	2568	11.4796		237	Not tested
269	GIB2	2549	2569	495.438		N/A	N/A
277	GIB2	2550	2570	296.236		N/A	N/A
285	GIB2	2551	2571	1.14319		256	275.839
303	GIB2	2552	2572	1.09865		275	1.64438
312	GIB2	2553	2573	1.19382		287	1.24162
330	GIB2	2554	2574	1.13983		305	1.16791
366	GIB2	2555	2575	1.22938	Unknown	341	Not tested

## Sheet: Fig 1i - VCre Screen - Raw
		MINUS GIB	MINUS GIB	MINUS GIB	PLUS GIB	PLUS GIB	PLUS GIB
Split Location (S)	Replicate	% Transfected	# Transfected Cells	GFP	% Transfected	# Transfected Cells	GFP
58	1	73.3	32659	172	75.4	29883	145
58	2	72.4	22002	198	75.1	27468	163
58	3	73.6	27904	172	72.8	25503	170
82	1	74.2	37052	222	75.8	35182	28692
82	2	76.3	39940	170	75.1	35943	29747
82	3	76.1	37162	182	75.9	36004	32242
87	1	72.2	32699	171	72.7	30218	158
87	2	72.9	24100	183	73.4	28687	153
87	3	74.5	33018	152	72.8	34624	136
103	1	72.5	40313	125	77.9	32436	293
103	2	74.1	28351	155	75.4	27609	257
103	3	73.6	25951	164	75.3	29196	260
125	1	73.3	42787	130	9.42	3962	140
125	2	73.6	29107	147	72.2	26363	149
125	3	75.3	35049	137	73	29632	146
154	1	74.1	30958	147	77	34011	142
154	2	75.8	31360	157	75	29974	145
154	3	75.9	35813	135	75.5	33792	126
172	1	73.2	30642	143	75.5	38023	64271
172	2	73.4	35773	146	74	33341	74514
172	3	72	37727	137	74.3	32604	63891
192	1	74.2	27330	249	75.7	34244	166
192	2	73.2	29444	238	74.1	28488	155
192	3	74.6	34365	163	73.8	28877	143
210	1	74	34878	177	74.9	36549	36527
210	2	73.5	38100	155	74.6	37171	31983
210	3	70.1	40557	163	75.1	34777	31278
220	1	74.9	28368	164	77.2	34112	181
220	2	73.7	35455	138	75.6	32165	184
220	3	73.5	29879	172	74.7	27259	184
227	1	71.7	39349	125	70.7	38680	147
227	2	69.9	36631	140	71.8	38228	147
227	3	68.1	30278	136	71.8	35613	161
249	1	75.2	32290	159	71.2	23491	165
249	2	74.9	29842	177	73.4	25278	169
249	3	75.3	37522	161	73.1	24058	170
257	1	74.8	32289	147	70.5	23314	1482
257	2	73.7	29369	163	71.6	21918	1591
257	3	74.4	33558	155	72.3	21474	2265
269	1	75.4	34496	187	72.4	27843	83950
269	2	72.7	31006	207	73.2	26719	93808
269	3	72.1	33697	207	73	24190	120000
277	1	70	36145	146	74.4	31047	36544
277	2	70	30770	149	73.9	28390	42664
277	3	72.1	27757	167	74.9	26494	57653
285	1	68.6	29828	128	71.9	28003	149
285	2	71.4	31090	148	72.9	25479	162
285	3	69.9	21851	150	72.8	25843	176
303	1	74.8	35587	135	75.1	27868	168
303	2	76.2	29366	154	75.4	28182	161
303	3	73	22453	157	75.1	26758	161
312	1	72.7	33728	116	75	28852	138
312	2	74.5	33790	113	75	28183	148
312	3	74.2	27242	127	75.6	31513	139
330	1	73.6	32410	193	56.4	5694	246
330	2	75.1	29184	142	72.2	27592	140
330	3	75.1	28183	137	71.6	26722	152
366	1	70.5	34398	124000	67.4	29220	161000
366	2	71.9	25035	140000	69.1	24747	159000
366	3	72	27823	124000	68.2	21890	157000

[truncated: 16 more sheets: Fig 1j - PC31 Screen - Summary, Fig 1j - PC31 Screen - Raw, Fig 1k - TP901 Screen - Summary, Fig 1k - TP901 Screen - Raw, Fig 1l - Bxb1 Screen - Summary, Fig 1l - Bxb1 Screen - Raw, Fig 2 - Swap Comparison, Fig 3 - Light Temp - Summary, Fig 3 - Light Temp - Raw, Fig 4b - TriFlp - Summary, Fig 4b - TriFlp - Raw, Fig 4d - 4-AND - Raw, Fig 5b - Switchboard - Raw, Fig 5e - Mouse Luciferase - Raw, Flp Alternate Orientations, Empty Backbones]
